# Supplementary material for: Characterization of Carbohydrates, Amino Acids, Viscosity, and Antioxidant Capacity in Rice Wines Made in Saitama, Japan, with Different Sake Rice
Source: Foods. 2023 Nov 1;12(21):4004. doi: 10.3390/foods12214004 (PMC10647497; doi:10.3390/foods12214004)
Supplement: Supplementary file 1 [file foods-12-04004-s001.zip]

Archive with 1 entries (1 files):
- foods-2628923-supplementary.pdf
